# Supplementary material for: Multiple Salivary Proteins from Aedes aegypti Mosquito Bind to the Zika Virus Envelope Protein
Source: Viruses. 2022 Jan 24;14(2):221. doi: 10.3390/v14020221 (PMC8876891; doi:10.3390/v14020221)
Supplement: Supplementary file 1 [file viruses-14-00221-s001.zip]

Archive with 1 entries (1 files):
- viruses-1527024-supplementary-new.pdf
